# Supplementary material for: Data on coding association rules from an inpatient administrative health data coded by International classification of disease - 10th revision (ICD-10) codes
Source: Data Brief. 2018 Feb 16;18:710–2. doi: 10.1016/j.dib.2018.02.043 (PMC5995749; doi:10.1016/j.dib.2018.02.043)
Supplement: Supplementary file 2 — Supplementary material [file mmc2.xlsx]

## Sheet: Rules at the age group of 55 to
rhs	lhs	rules	support	confidence	conviction	lift	included
B956	U821	{U821} => {B956}	0.00310751	0.760706	4.13936	80.2637	Yes
D700	R509,Y433	{R509,Y433} => {D700}	0.00275912	0.911668	11.2176	99.7842	Yes
E112	N083	{N083} => {E112}	0.0242786	0.902393	9.87118	24.7179	Yes
E112	E116,N179	{E116,N179} => {E112}	0.00358177	0.893992	9.08883	24.4878	Yes
E112	E115,N179	{E115,N179} => {E112}	0.0057093	0.826553	5.55496	22.6405	Yes
E112	E115,N083	{E115,N083} => {E112}	0.00861968	1	Inf	27.3915	No
E112	E116,N083	{E116,N083} => {E112}	0.00370309	1	Inf	27.3915	No
E112	E115,I100,N083	{E115,I100,N083} => {E112}	0.0057529	1	Inf	27.3915	No
E112	E115,I500,N083	{E115,I500,N083} => {E112}	0.0040966	1	Inf	27.3915	No
E112	E115,I251,N083	{E115,I251,N083} => {E112}	0.0037391	1	Inf	27.3915	No
E112	E115,I100,I251,N083	{E115,I100,I251,N083} => {E112}	0.00278603	1	Inf	27.3915	No
E112	E115,I100,I500,N083	{E115,I100,I500,N083} => {E112}	0.00267571	1	Inf	27.3915	No
E112	I500,N083	{I500,N083} => {E112}	0.00441618	0.942901	16.8742	25.8275	No
E112	I100,I251,N083	{I100,I251,N083} => {E112}	0.00307453	0.930346	13.8326	25.4836	No
E112	I100,I500,N083	{I100,I500,N083} => {E112}	0.00286337	0.926895	13.1796	25.389	No
E112	I251,N083	{I251,N083} => {E112}	0.00409015	0.924114	12.6966	25.3129	No
E112	I100,N083	{I100,N083} => {E112}	0.015315	0.908342	10.5119	24.8808	No
E112	N083,N179	{N083,N179} => {E112}	0.00656873	0.877377	7.85738	24.0327	No
E112	I100,N083,N179	{I100,N083,N179} => {E112}	0.00398703	0.87723	7.84794	24.0286	No
E112	E115,I500,N179	{E115,I500,N179} => {E112}	0.00342672	0.874121	7.65409	23.9435	No
E112	E115,I100,N179	{E115,I100,N179} => {E112}	0.00369475	0.827681	5.59133	22.6714	No
E114	G632	{G632} => {E114}	0.00379066	0.928484	13.9045	165.484	Yes
E115	E112,I500	{E112,I500} => {E115}	0.00598681	0.932204	13.7184	13.3277	Yes
E115	E116,I251	{E116,I251} => {E115}	0.00418986	0.93145	13.5676	13.317	Yes
E115	E116,R943	{E116,R943} => {E115}	0.0025817	0.927677	12.8597	13.263	Yes
E115	E112,I251	{E112,I251} => {E115}	0.00498029	0.92548	12.4806	13.2316	Yes
E115	E116,I500	{E116,I500} => {E115}	0.0029589	0.923554	12.1662	13.2041	Yes
E115	I500,N083	{I500,N083} => {E115}	0.00413413	0.878688	7.66663	12.5626	Yes
E115	I251,N083	{I251,N083} => {E115}	0.00376564	0.854148	6.37672	12.2118	Yes
E115	I792	{I792} => {E115}	0.00361248	0.841315	5.86102	12.0283	Yes
E115	I100,I251,I500	{I100,I251,I500} => {E115}	0.00452877	0.649555	2.65393	9.2867	Yes
E115	E112,I500,N179	{E112,I500,N179} => {E115}	0.00342672	0.948631	18.1054	13.5626	No
E115	E112,I100,I500,N083	{E112,I100,I500,N083} => {E115}	0.00267571	0.934965	14.3009	13.3672	No
E115	E116,I100,I251	{E116,I100,I251} => {E115}	0.0030116	0.933276	13.9389	13.3431	No
E115	E112,I500,N083	{E112,I500,N083} => {E115}	0.0040966	0.927908	12.9009	13.2663	No
E115	E112,I100,I500	{E112,I100,I500} => {E115}	0.00370309	0.923178	12.1066	13.1987	No
E115	E112,I251,N083	{E112,I251,N083} => {E115}	0.0037391	0.914131	10.8311	13.0693	No
E115	E112,I100,I251	{E112,I100,I251} => {E115}	0.00364319	0.909177	10.2403	12.9985	No
E115	E112,I100,I251,N083	{E112,I100,I251,N083} => {E115}	0.00278603	0.905828	9.87613	12.9506	No
E115	I100,I500,N083	{I100,I500,N083} => {E115}	0.00267571	0.866557	6.9697	12.3892	No
E115	I100,I251,N083	{I100,I251,N083} => {E115}	0.00278603	0.842966	5.92264	12.0519	No
G551	M511	{M511} => {G551}	0.00384752	0.988644	87.6481	212.02	Yes
G632	E114	{E114} => {G632}	0.00379066	0.672761	3.04335	164.316	Yes
I100	Z824	{Z824} => {I100}	0.00749943	0.779442	3.13293	2.52241	Yes
I100	E788	{E788} => {I100}	0.0161066	0.767967	2.97799	2.48527	Yes
I100	E785	{E785} => {I100}	0.0213936	0.763234	2.91846	2.46995	Yes
I100	I208	{I208} => {I100}	0.00870422	0.757019	2.84382	2.44984	Yes
I100	E789	{E789} => {I100}	0.0216984	0.725822	2.52023	2.34888	Yes
I100	I252	{I252} => {I100}	0.0150629	0.702947	2.32616	2.27486	Yes
I100	Z955	{Z955} => {I100}	0.0196167	0.691364	2.23886	2.23737	Yes
I100	E115	{E115} => {I100}	0.0476568	0.682273	2.1748	2.20795	Yes
I100	I518	{I518} => {I100}	0.00627341	0.672322	2.10875	2.17575	Yes
I100	I200	{I200} => {I100}	0.00845212	0.667473	2.07801	2.16006	Yes
I100	I214	{I214} => {I100}	0.0173099	0.664273	2.0582	2.1497	Yes
I100	I209	{I209} => {I100}	0.00267003	0.655403	2.00522	2.12099	Yes
I100	I251	{I251} => {I100}	0.0681337	0.638037	1.90901	2.06479	Yes
I100	E669	{E669} => {I100}	0.0169277	0.634512	1.8906	2.05339	Yes
I100	Z951	{Z951} => {I100}	0.006143	0.63278	1.88168	2.04778	Yes
I100	N083	{N083} => {I100}	0.0169649	0.630547	1.87031	2.04056	Yes
I100	I635	{I635} => {I100}	0.00400296	0.628112	1.85807	2.03268	Yes
I100	G819	{G819} => {I100}	0.00428501	0.6228	1.8319	2.01549	Yes
I100	E112	{E112} => {I100}	0.0222253	0.608901	1.7668	1.97051	Yes
I100	R943	{R943} => {I100}	0.0320938	0.596785	1.71371	1.9313	Yes
I100	E668	{E668} => {I100}	0.0120528	0.566208	1.59291	1.83234	Yes
I100	G473	{G473} => {I100}	0.0162389	0.558421	1.56482	1.80714	Yes
I100	E115,E789,I251	{E115,E789,I251} => {I100}	0.0038225	0.872953	5.43889	2.82502	No
I100	E785,I251,I252	{E785,I251,I252} => {I100}	0.00265448	0.868501	5.25473	2.81061	No
I100	E785,I214,I251	{E785,I214,I251} => {I100}	0.00278641	0.864154	5.08659	2.79655	No
I100	E785,I214,I251,R943	{E785,I214,I251,R943} => {I100}	0.00278641	0.864154	5.08659	2.79655	No
I100	E115,E785,I251	{E115,E785,I251} => {I100}	0.00523125	0.862101	5.01086	2.7899	No
I100	E115,E785	{E115,E785} => {I100}	0.00637577	0.861973	5.0062	2.78949	No
I100	E115,E788	{E115,E788} => {I100}	0.00529798	0.858423	4.88069	2.778	No
I100	E115,E789	{E115,E789} => {I100}	0.00547009	0.854581	4.75174	2.76557	No
I100	E785,I252	{E785,I252} => {I100}	0.00313481	0.849951	4.60512	2.75058	No
I100	E785,I251,Z955	{E785,I251,Z955} => {I100}	0.00371673	0.842537	4.38828	2.72659	No
I100	E115,I251,Z864	{E115,I251,Z864} => {I100}	0.00351088	0.835743	4.20678	2.70461	No
I100	E785,I214	{E785,I214} => {I100}	0.0029771	0.835475	4.19992	2.70374	No
I100	E785,I214,R943	{E785,I214,R943} => {I100}	0.0029771	0.835475	4.19992	2.70374	No
I100	E115,E788,I251	{E115,E788,I251} => {I100}	0.00343961	0.835183	4.1925	2.70279	No
I100	E785,Z955	{E785,Z955} => {I100}	0.00386458	0.834605	4.17784	2.70092	No
I100	I251,I252,R943	{I251,I252,R943} => {I100}	0.00261961	0.827256	4.0001	2.67714	No
I100	I252,R943	{I252,R943} => {I100}	0.00285465	0.820729	3.85445	2.65601	No
I100	E789,I252	{E789,I252} => {I100}	0.00287588	0.81866	3.81048	2.64932	No
I100	E785,I251,R943	{E785,I251,R943} => {I100}	0.0047642	0.817977	3.79619	2.64711	No
I100	E785,I251	{E785,I251} => {I100}	0.0132652	0.817679	3.78998	2.64615	No
I100	I208,Z540,Z955	{I208,Z540,Z955} => {I100}	0.00489992	0.813673	3.70849	2.63318	No
I100	I208,Z955	{I208,Z955} => {I100}	0.00546099	0.812893	3.69303	2.63066	No
I100	I208,I251,Z540,Z955	{I208,I251,Z540,Z955} => {I100}	0.00478846	0.810152	3.63972	2.62179	No
I100	E789,Z955	{E789,Z955} => {I100}	0.00470202	0.809739	3.63181	2.62045	No
I100	I208,I251,Z955	{I208,I251,Z955} => {I100}	0.00534953	0.809733	3.6317	2.62043	No
I100	E115,Z864	{E115,Z864} => {I100}	0.00502805	0.807714	3.59357	2.6139	No
I100	E115,I200	{E115,I200} => {I100}	0.00296687	0.807232	3.58459	2.61234	No
I100	E789,I251,Z955	{E789,I251,Z955} => {I100}	0.00447115	0.80188	3.48774	2.59502	No
I100	I251,Z824	{I251,Z824} => {I100}	0.00689969	0.80139	3.47914	2.59343	No
I100	E785,R943	{E785,R943} => {I100}	0.00507089	0.792964	3.33756	2.56617	No
I100	E789,I251,R943	{E789,I251,R943} => {I100}	0.00451475	0.792341	3.32754	2.56415	No
I100	I251,R943,Z824	{I251,R943,Z824} => {I100}	0.00314656	0.789839	3.28792	2.55605	No
I100	I214,I251,Z720	{I214,I251,Z720} => {I100}	0.00287361	0.788658	3.26955	2.55223	No
I100	I214,I251,R943,Z720	{I214,I251,R943,Z720} => {I100}	0.00287361	0.788658	3.26955	2.55223	No
I100	E115,I251,Z720	{E115,I251,Z720} => {I100}	0.00367427	0.787285	3.24844	2.54778	No
I100	Z824,Z955	{Z824,Z955} => {I100}	0.00359504	0.783641	3.19373	2.53599	No
I100	E115,I214,I251	{E115,I214,I251} => {I100}	0.00586511	0.777746	3.10902	2.51692	No
I100	E115,I214,I251,R943	{E115,I214,I251,R943} => {I100}	0.00586511	0.777746	3.10902	2.51692	No
I100	I208,Z540	{I208,Z540} => {I100}	0.0059125	0.775969	3.08437	2.51117	No
I100	E789,R943	{E789,R943} => {I100}	0.00488248	0.775895	3.08334	2.51092	No
I100	E115,I214	{E115,I214} => {I100}	0.00726098	0.774869	3.06929	2.50761	No
I100	E115,I214,R943	{E115,I214,R943} => {I100}	0.00726098	0.774869	3.06929	2.50761	No
I100	E115,I251,I252	{E115,I251,I252} => {I100}	0.00466373	0.774693	3.0669	2.50704	No
I100	I251,Z824,Z955	{I251,Z824,Z955} => {I100}	0.00340625	0.774377	3.0626	2.50601	No
I100	I208,I251,Z540	{I208,I251,Z540} => {I100}	0.00572295	0.774333	3.062	2.50587	No
I100	E115,I252	{E115,I252} => {I100}	0.0063045	0.774103	3.05888	2.50513	No
I100	E115,Z540	{E115,Z540} => {I100}	0.00312571	0.773378	3.0491	2.50278	No
I100	E115,I251,R943	{E115,I251,R943} => {I100}	0.0096626	0.773266	3.04759	2.50242	No
I100	E785,Z720	{E785,Z720} => {I100}	0.00300895	0.772284	3.03444	2.49924	No
I100	E788,I251	{E788,I251} => {I100}	0.00872052	0.771852	3.0287	2.49784	No
I100	E115,Z955	{E115,Z955} => {I100}	0.00661271	0.769892	3.00291	2.4915	No
I100	E789,I251	{E789,I251} => {I100}	0.0109311	0.769489	2.99765	2.49019	No
I100	I214,Z720	{I214,Z720} => {I100}	0.00323565	0.766154	2.9549	2.4794	No
I100	I214,R943,Z720	{I214,R943,Z720} => {I100}	0.00323565	0.766154	2.9549	2.4794	No
I100	E115,Z720	{E115,Z720} => {I100}	0.00621124	0.765487	2.9465	2.47724	No
I100	E115,Z951	{E115,Z951} => {I100}	0.0031966	0.763913	2.92686	2.47215	No
I100	E115,I251,Z955	{E115,I251,Z955} => {I100}	0.00576124	0.763145	2.91736	2.46966	No
I100	I208,I251	{I208,I251} => {I100}	0.00812912	0.759202	2.8696	2.45691	No
I100	I252,Z955	{I252,Z955} => {I100}	0.00606225	0.758064	2.85609	2.45322	No
I100	E669,I251	{E669,I251} => {I100}	0.00337478	0.757748	2.85237	2.4522	No
I100	E115,I251	{E115,I251} => {I100}	0.0256468	0.756516	2.83794	2.44821	No
I100	Z864,Z955	{Z864,Z955} => {I100}	0.00293578	0.756457	2.83725	2.44802	No
I100	E115,E669	{E115,E669} => {I100}	0.00321139	0.755431	2.82535	2.4447	No
I100	Z540,Z955	{Z540,Z955} => {I100}	0.00689817	0.753504	2.80326	2.43847	No
I100	E112,I251,N083	{E112,I251,N083} => {I100}	0.00307453	0.751926	2.78543	2.43336	No
I100	E115,R943	{E115,R943} => {I100}	0.011886	0.750243	2.76666	2.42791	No
I100	I251,Z540,Z955	{I251,Z540,Z955} => {I100}	0.0066256	0.74958	2.75933	2.42577	No
I100	I251,Z864	{I251,Z864} => {I100}	0.00820381	0.748003	2.74207	2.42066	No
I100	I251,N083	{I251,N083} => {I100}	0.00330541	0.74691	2.73023	2.41713	No
I100	R943,Z824	{R943,Z824} => {I100}	0.0032565	0.746644	2.72735	2.41626	No
I100	E115,I251,N083	{E115,I251,N083} => {I100}	0.00278603	0.745071	2.71053	2.41117	No
I100	E112,E115,I251,N083	{E112,E115,I251,N083} => {I100}	0.00278603	0.745071	2.71053	2.41117	No
I100	E789,Z720	{E789,Z720} => {I100}	0.00428918	0.744124	2.7005	2.40811	No
I100	I251,I252,Z955	{I251,I252,Z955} => {I100}	0.00506596	0.743908	2.69822	2.40741	No
I100	I214,Z955	{I214,Z955} => {I100}	0.00318675	0.740421	2.66197	2.39613	No
I100	I214,R943,Z955	{I214,R943,Z955} => {I100}	0.00318675	0.740421	2.66197	2.39613	No
I100	E112,I251	{E112,I251} => {I100}	0.00400599	0.739903	2.65667	2.39445	No
I100	R943,Z864	{R943,Z864} => {I100}	0.00305216	0.732967	2.58766	2.372	No
I100	E112,E115,I251	{E112,E115,I251} => {I100}	0.00364319	0.73007	2.55989	2.36263	No
I100	I214,I251,Z955	{I214,I251,Z955} => {I100}	0.00299416	0.72839	2.54406	2.35719	No
I100	I214,I251,R943,Z955	{I214,I251,R943,Z955} => {I100}	0.00299416	0.72839	2.54406	2.35719	No
I100	I251,Y832	{I251,Y832} => {I100}	0.00492418	0.724438	2.50758	2.3444	No
I100	E115,Y832	{E115,Y832} => {I100}	0.00285238	0.718177	2.45187	2.32414	No
I100	I251,I518	{I251,I518} => {I100}	0.00572219	0.717353	2.44472	2.32147	No
I100	I251,I252	{I251,I252} => {I100}	0.0105171	0.716749	2.43951	2.31952	No
I100	G473,I251	{G473,I251} => {I100}	0.00289142	0.712275	2.40157	2.30504	No
I100	E116,I251	{E116,I251} => {I100}	0.00322921	0.712209	2.40102	2.30483	No
I100	E115,G473	{E115,G473} => {I100}	0.00380582	0.711203	2.39266	2.30157	No
I100	E115,E116,I251	{E115,E116,I251} => {I100}	0.0030116	0.709176	2.37599	2.29501	No
I100	Z720,Z955	{Z720,Z955} => {I100}	0.00321366	0.702608	2.32351	2.27376	No
I100	I251,N179	{I251,N179} => {I100}	0.00360983	0.701393	2.31405	2.26982	No
I100	I252,Z720	{I252,Z720} => {I100}	0.00345743	0.700708	2.30876	2.26761	No
I100	I251,I518,R943	{I251,I518,R943} => {I100}	0.00386345	0.70037	2.30615	2.26652	No
I100	E115,E668	{E115,E668} => {I100}	0.00279172	0.698824	2.29431	2.26151	No
I100	E115,I251,I500	{E115,I251,I500} => {I100}	0.00449352	0.697501	2.28428	2.25723	No
I100	I200,I251	{I200,I251} => {I100}	0.00729434	0.691911	2.24283	2.23914	No
I100	I214,I251	{I214,I251} => {I100}	0.0145007	0.688988	2.22176	2.22968	No
I100	I214,I251,R943	{I214,I251,R943} => {I100}	0.0145007	0.688988	2.22176	2.22968	No
I100	I251,Z951	{I251,Z951} => {I100}	0.00412654	0.688094	2.21539	2.22679	No
I100	R943,Z955	{R943,Z955} => {I100}	0.00567329	0.686602	2.20484	2.22196	No
I100	I251,Z955	{I251,Z955} => {I100}	0.0174016	0.686566	2.20459	2.22184	No
I100	I251,Z720,Z955	{I251,Z720,Z955} => {I100}	0.00264349	0.685707	2.19856	2.21906	No
I100	I251,R943,Z955	{I251,R943,Z955} => {I100}	0.00532792	0.682198	2.17428	2.20771	No
I100	I251,Z540	{I251,Z540} => {I100}	0.00934339	0.678315	2.14804	2.19514	No
I100	I518,R943	{I518,R943} => {I100}	0.00393927	0.676701	2.13732	2.18992	No
I100	I251,Z720	{I251,Z720} => {I100}	0.0105668	0.673809	2.11837	2.18056	No
I100	E115,E116	{E115,E116} => {I100}	0.00552582	0.672749	2.11151	2.17713	No
I100	E115,N083	{E115,N083} => {I100}	0.0057529	0.667524	2.07832	2.16022	No
I100	E112,E115,N083	{E112,E115,N083} => {I100}	0.0057529	0.667524	2.07832	2.16022	No
I100	I214,R943	{I214,R943} => {I100}	0.0175495	0.667144	2.07595	2.15899	No
I100	E112,E115	{E112,E115} => {I100}	0.00798355	0.665575	2.06621	2.15391	No
I100	I500,N083	{I500,N083} => {I100}	0.00308932	0.660871	2.03755	2.13869	No
I100	E669,G473	{E669,G473} => {I100}	0.003476	0.657683	2.01858	2.12837	No
I100	I500,R943	{I500,R943} => {I100}	0.00320419	0.655416	2.0053	2.12104	No
I100	E115,I500,N083	{E115,I500,N083} => {I100}	0.00267571	0.654399	1.9994	2.11775	No
I100	E112,E115,I500,N083	{E112,E115,I500,N083} => {I100}	0.00267571	0.654399	1.9994	2.11775	No
I100	I251,R943,Z720	{I251,R943,Z720} => {I100}	0.00547464	0.652962	1.99112	2.1131	No
I100	E115,I489	{E115,I489} => {I100}	0.00499583	0.652868	1.99058	2.11279	No
I100	E112,I500,N083	{E112,I500,N083} => {I100}	0.00286337	0.649633	1.9722	2.10232	No
I100	E115,J449	{E115,J449} => {I100}	0.00319243	0.648972	1.96848	2.10018	No
I100	E115,N179	{E115,N179} => {I100}	0.00446243	0.648349	1.965	2.09817	No
I100	E112,E115,N179	{E112,E115,N179} => {I100}	0.00369475	0.647892	1.96245	2.09669	No
I100	E788,I251,R943	{E788,I251,R943} => {I100}	0.00285238	0.646341	1.95384	2.09167	No
I100	I251,J449	{I251,J449} => {I100}	0.00422473	0.646086	1.95243	2.09084	No
I100	E668,G473	{E668,G473} => {I100}	0.00423231	0.633735	1.88659	2.05087	No
I100	E112,N083	{E112,N083} => {I100}	0.015315	0.632056	1.87798	2.04544	No
I100	E112,I500	{E112,I500} => {I100}	0.00401092	0.631186	1.87355	2.04262	No
I100	E112,E115,I500	{E112,E115,I500} => {I100}	0.00370309	0.626003	1.84759	2.02585	No
I100	I251,R943	{I251,R943} => {I100}	0.0271021	0.625302	1.84413	2.02358	No
I100	E115,I500	{E115,I500} => {I100}	0.00989233	0.623263	1.83415	2.01698	No
I100	R943,Z720	{R943,Z720} => {I100}	0.00630791	0.618497	1.81124	2.00156	No
I100	E788,R943	{E788,R943} => {I100}	0.00327015	0.614186	1.791	1.98761	No
I100	N083,N179	{N083,N179} => {I100}	0.00454583	0.607376	1.75994	1.96557	No
I100	E112,N083,N179	{E112,N083,N179} => {I100}	0.00398703	0.607313	1.75965	1.96537	No
I100	I251,I500	{I251,I500} => {I100}	0.0069812	0.607082	1.75862	1.96462	No
I100	M109	{M109} => {I100}	0.00321404	0.588395	1.67877	1.90414	No
I100	I251,I489	{I251,I489} => {I100}	0.00479756	0.588238	1.67814	1.90364	No
I100	I211,I251	{I211,I251} => {I100}	0.00609599	0.582571	1.65535	1.8853	No
I100	I211,I251,R943	{I211,I251,R943} => {I100}	0.00609599	0.582571	1.65535	1.8853	No
I100	I211	{I211} => {I100}	0.0068959	0.578435	1.63911	1.87191	No
I100	I211,R943	{I211,R943} => {I100}	0.0068959	0.578435	1.63911	1.87191	No
I100	E112,N179	{E112,N179} => {I100}	0.0100406	0.572924	1.61796	1.85408	No
I208	Z540,Z824	{Z540,Z824} => {I208}	0.00302108	0.898894	9.77704	78.2542	Yes
I208	E789,Z540	{E789,Z540} => {I208}	0.00251232	0.778987	4.47265	67.8156	Yes
I208	Z540,Z955	{Z540,Z955} => {I208}	0.00607248	0.663045	2.93366	57.7221	Yes
I208	I100,I251,Z540	{I100,I251,Z540} => {I208}	0.00572523	0.613833	2.55981	53.4379	Yes
I208	I251,Z540,Z824	{I251,Z540,Z824} => {I208}	0.00287095	0.925817	13.3254	80.598	No
I208	I100,I251,Z540,Z955	{I100,I251,Z540,Z955} => {I208}	0.00478846	0.722849	3.5667	62.9284	No
I208	I100,Z540,Z955	{I100,Z540,Z955} => {I208}	0.00489992	0.71034	3.41266	61.8394	No
I208	I251,Z540,Z955	{I251,Z540,Z955} => {I208}	0.00591137	0.668906	2.9856	58.2324	No
I214	E115,R943	{E115,R943} => {I214}	0.00930397	0.591771	2.38516	22.4924	Yes
I214	E115,I100,R943	{E115,I100,R943} => {I214}	0.00726098	0.610834	2.50199	23.217	No
I214	E115,I100,I251,R943	{E115,I100,I251,R943} => {I214}	0.00586511	0.606988	2.47751	23.0708	No
I214	E115,I251,R943	{E115,I251,R943} => {I214}	0.00754227	0.603541	2.45597	22.9398	No
I214	E785,I100,R943	{E785,I100,R943} => {I214}	0.0029771	0.587517	2.36056	22.3307	No
I214	E785,I100,I251,R943	{E785,I100,I251,R943} => {I214}	0.00278641	0.585286	2.34786	22.2459	No
I251	E789,Z540	{E789,Z540} => {I251}	0.00307946	0.955189	19.9253	8.91578	Yes
I251	I208	{I208} => {I251}	0.0106866	0.929338	12.6358	8.67448	Yes
I251	Z824	{Z824} => {I251}	0.00861703	0.895431	8.53851	8.35799	Yes
I251	E115,Z540	{E115,Z540} => {I251}	0.00359087	0.895381	8.53443	8.35752	Yes
I251	Z955	{Z955} => {I251}	0.0252669	0.890446	8.14999	8.31146	Yes
I251	I211	{I211} => {I251}	0.0106251	0.880489	7.47099	8.21852	Yes
I251	I210	{I210} => {I251}	0.00867958	0.852483	6.05264	7.95711	Yes
I251	I209	{I209} => {I251}	0.00344909	0.847248	5.84521	7.90825	Yes
I251	I518	{I518} => {I251}	0.00784859	0.840813	5.60891	7.84818	Yes
I251	E115,Y832	{E115,Y832} => {I251}	0.00323148	0.824918	5.09969	7.69982	Yes
I251	I200	{I200} => {I251}	0.0103719	0.819144	4.93689	7.64593	Yes
I251	I100,Z540	{I100,Z540} => {I251}	0.00932595	0.817828	4.90121	7.63364	Yes
I251	R943	{R943} => {I251}	0.0434066	0.807118	4.62907	7.53367	Yes
I251	I214	{I214} => {I251}	0.0210149	0.806338	4.61043	7.52639	Yes
I251	E115,Z864	{E115,Z864} => {I251}	0.0042452	0.67992	2.7895	6.3464	Yes
I251	I252	{I252} => {I251}	0.0144905	0.67641	2.75925	6.31364	Yes
I251	E115,E788	{E115,E788} => {I251}	0.00419706	0.672346	2.72502	6.2757	Yes
I251	E115,E789	{E115,E789} => {I251}	0.00421639	0.671819	2.72065	6.27079	Yes
I251	E789,Z720	{E789,Z720} => {I251}	0.00352149	0.619161	2.34447	5.77928	Yes
I251	Z951	{Z951} => {I251}	0.00596217	0.614172	2.31415	5.7327	Yes
I251	E785	{E785} => {I251}	0.0162374	0.579372	2.12269	5.40788	Yes
I251	I518,Z955	{I518,Z955} => {I251}	0.00319622	1	Inf	9.33404	No
I251	I208,Z955	{I208,Z955} => {I251}	0.00660626	0.983589	54.4062	9.18086	No
I251	I208,Z540,Z955	{I208,Z540,Z955} => {I251}	0.00591137	0.981663	48.6909	9.16288	No
I251	I100,I518,R943	{I100,I518,R943} => {I251}	0.00386345	0.980691	46.2401	9.15381	No
I251	I100,I208,Z955	{I100,I208,Z955} => {I251}	0.00534953	0.979762	44.1183	9.14514	No
I251	I100,I208,Z540,Z955	{I100,I208,Z540,Z955} => {I251}	0.00478846	0.977415	39.5328	9.12323	No
I251	I208,Z540	{I208,Z540} => {I251}	0.00739252	0.970052	29.8141	9.05451	No
I251	I100,I208,Z540	{I100,I208,Z540} => {I251}	0.00572295	0.967981	27.8854	9.03517	No
I251	I208,Z824	{I208,Z824} => {I251}	0.00317196	0.966551	26.693	9.02182	No
I251	I100,R943,Z824	{I100,R943,Z824} => {I251}	0.00314656	0.966157	26.3823	9.01815	No
I251	Z540,Z955	{Z540,Z955} => {I251}	0.00884032	0.965496	25.8769	9.01198	No
I251	I208,Z540,Z824	{I208,Z540,Z824} => {I251}	0.00287095	0.962988	24.1239	8.98857	No
I251	E785,I100,Z955	{E785,I100,Z955} => {I251}	0.00371673	0.961541	23.2158	8.97506	No
I251	I100,Z540,Z955	{I100,Z540,Z955} => {I251}	0.0066256	0.960442	22.5711	8.96481	No
I251	E789,Z955	{E789,Z955} => {I251}	0.00557738	0.960322	22.5026	8.96368	No
I251	Z824,Z955	{Z824,Z955} => {I251}	0.00440064	0.958986	21.77	8.95122	No
I251	I214,Z955	{I214,Z955} => {I251}	0.00411441	0.955254	19.9542	8.91638	No
I251	I214,R943,Z955	{I214,R943,Z955} => {I251}	0.00411441	0.955254	19.9542	8.91638	No
I251	E785,Z955	{E785,Z955} => {I251}	0.00441201	0.952561	18.8215	8.89125	No
I251	E789,I100,Z955	{E789,I100,Z955} => {I251}	0.00447115	0.951015	18.2272	8.87681	No
I251	I200,Z955	{I200,Z955} => {I251}	0.00302828	0.949991	17.854	8.86725	No
I251	I100,Z824,Z955	{I100,Z824,Z955} => {I251}	0.00340625	0.947659	17.0588	8.84549	No
I251	I518,R943	{I518,R943} => {I251}	0.00551899	0.947464	16.9953	8.84367	No
I251	Z540,Z824,Z955	{Z540,Z824,Z955} => {I251}	0.00264539	0.945527	16.3911	8.82559	No
I251	R943,Z955	{R943,Z955} => {I251}	0.00781219	0.945289	16.3196	8.82336	No
I251	E785,I100,R943	{E785,I100,R943} => {I251}	0.0047642	0.939883	14.852	8.7729	No
I251	I100,I214,Z955	{I100,I214,Z955} => {I251}	0.00299416	0.939743	14.8177	8.7716	No
I251	I100,I214,R943,Z955	{I100,I214,R943,Z955} => {I251}	0.00299416	0.939743	14.8177	8.7716	No
I251	I100,R943,Z955	{I100,R943,Z955} => {I251}	0.00532792	0.939206	14.6868	8.76659	No
I251	E785,I100,I214	{E785,I100,I214} => {I251}	0.00278641	0.936465	14.0532	8.74101	No
I251	E785,I100,I214,R943	{E785,I100,I214,R943} => {I251}	0.00278641	0.936465	14.0532	8.74101	No
I251	I100,I208	{I100,I208} => {I251}	0.00812912	0.935057	13.7484	8.72786	No
I251	Z540,Z824	{Z540,Z824} => {I251}	0.00310069	0.932306	13.1897	8.70218	No
I251	E789,I100,R943	{E789,I100,R943} => {I251}	0.00451475	0.924668	11.8524	8.63089	No
I251	I100,Z824	{I100,Z824} => {I251}	0.00689969	0.921545	11.3806	8.60174	No
I251	I100,I252,R943	{I100,I252,R943} => {I251}	0.00261961	0.917782	10.8597	8.56662	No
I251	E115,I208	{E115,I208} => {I251}	0.00296914	0.916457	10.6874	8.55424	No
I251	R943,Z824	{R943,Z824} => {I251}	0.00398324	0.913191	10.2855	8.52377	No
I251	E785,R943	{E785,R943} => {I251}	0.00582114	0.911109	10.0445	8.50433	No
I251	I252,R943	{I252,R943} => {I251}	0.00316817	0.910513	9.97764	8.49877	No
I251	E789,R943	{E789,R943} => {I251}	0.0057021	0.905548	9.45308	8.45242	No
I251	E785,I214	{E785,I214} => {I251}	0.00322314	0.905469	9.44524	8.45169	No
I251	E785,I214,R943	{E785,I214,R943} => {I251}	0.00322314	0.905469	9.44524	8.45169	No
I251	I100,I518	{I100,I518} => {I251}	0.00572219	0.895242	8.52314	8.35623	No
I251	I100,I214,Z720	{I100,I214,Z720} => {I251}	0.00287361	0.888372	7.99859	8.2921	No
I251	I100,I214,R943,Z720	{I100,I214,R943,Z720} => {I251}	0.00287361	0.888372	7.99859	8.2921	No
I251	I100,I211	{I100,I211} => {I251}	0.00609599	0.884068	7.70162	8.25193	No
I251	I100,I211,R943	{I100,I211,R943} => {I251}	0.00609599	0.884068	7.70162	8.25193	No
I251	I100,Z955	{I100,Z955} => {I251}	0.0174016	0.882027	7.5684	8.23288	No
I251	E115,Z955	{E115,Z955} => {I251}	0.00755023	0.879029	7.38083	8.20489	No
I251	I211,R943	{I211,R943} => {I251}	0.0104629	0.877963	7.31636	8.19494	No
I251	I100,I210	{I100,I210} => {I251}	0.00435135	0.87763	7.29645	8.19184	No
I251	I100,I210,R943	{I100,I210,R943} => {I251}	0.00435135	0.87763	7.29645	8.19184	No
I251	E788,I100,R943	{E788,I100,R943} => {I251}	0.00285238	0.871758	6.96234	8.13702	No
I251	E115,I100,Z955	{E115,I100,Z955} => {I251}	0.00576124	0.871369	6.94127	8.13339	No
I251	Z864,Z955	{Z864,Z955} => {I251}	0.00336947	0.86922	6.82723	8.11334	No
I251	I100,R943,Z720	{I100,R943,Z720} => {I251}	0.00547464	0.867742	6.75095	8.09954	No
I251	I214,Z720	{I214,Z720} => {I251}	0.00364129	0.863145	6.52418	8.05663	No
I251	I214,R943,Z720	{I214,R943,Z720} => {I251}	0.00364129	0.863145	6.52418	8.05663	No
I251	I252,Z955	{I252,Z955} => {I251}	0.00680908	0.851548	6.01449	7.94838	No
I251	I210,R943	{I210,R943} => {I251}	0.00868868	0.847568	5.85745	7.91123	No
I251	E785,I100,I252	{E785,I100,I252} => {I251}	0.00265448	0.846932	5.83311	7.90529	No
I251	I100,I200	{I100,I200} => {I251}	0.00729434	0.842964	5.68573	7.86826	No
I251	Z720,Z955	{Z720,Z955} => {I251}	0.00385549	0.842329	5.66284	7.86233	No
I251	E115,I200	{E115,I200} => {I251}	0.00308136	0.837436	5.4924	7.81666	No
I251	I100,R943	{I100,R943} => {I251}	0.0271021	0.836088	5.44723	7.80408	No
I251	I100,I252,Z955	{I100,I252,Z955} => {I251}	0.00506596	0.835594	5.43086	7.79947	No
I251	E785,I252	{E785,I252} => {I251}	0.00305671	0.828825	5.2161	7.73629	No
I251	E788,R943	{E788,R943} => {I251}	0.00441163	0.828604	5.20936	7.73422	No
I251	I100,I214	{I100,I214} => {I251}	0.0145007	0.826364	5.14215	7.71331	No
I251	I100,I214,R943	{I100,I214,R943} => {I251}	0.0145007	0.826364	5.14215	7.71331	No
I251	I100,Z720,Z955	{I100,Z720,Z955} => {I251}	0.00264349	0.822454	5.02892	7.67682	No
I251	R943,Z720	{R943,Z720} => {I251}	0.00838653	0.822032	5.01699	7.67288	No
I251	E115,E785,I100	{E115,E785,I100} => {I251}	0.00523125	0.820285	4.96824	7.65658	No
I251	E115,E785	{E115,E785} => {I251}	0.0060649	0.820199	4.96585	7.65577	No
I251	R943,Z864	{R943,Z864} => {I251}	0.00338653	0.813515	4.78787	7.59339	No
I251	E115,I100,R943	{E115,I100,R943} => {I251}	0.0096626	0.813068	4.77642	7.58921	No
I251	E115,I100,I214	{E115,I100,I214} => {I251}	0.00586511	0.807924	4.6485	7.5412	No
I251	E115,I100,I214,R943	{E115,I100,I214,R943} => {I251}	0.00586511	0.807924	4.6485	7.5412	No
I251	E115,I214	{E115,I214} => {I251}	0.00754227	0.804994	4.57865	7.51385	No
I251	E115,I214,R943	{E115,I214,R943} => {I251}	0.00754227	0.804994	4.57865	7.51385	No
I251	I214,R943	{I214,R943} => {I251}	0.0210459	0.800129	4.46721	7.46844	No
I251	E115,R943	{E115,R943} => {I251}	0.0124968	0.788844	4.22846	7.3631	No
I251	I500,R943	{I500,R943} => {I251}	0.00376374	0.769808	3.87878	7.18542	No
I251	E115,I100,I252	{E115,I100,I252} => {I251}	0.00466373	0.740122	3.43571	6.90833	No
I251	E115,I252	{E115,I252} => {I251}	0.00602206	0.739599	3.42881	6.90345	No
I251	E115,Z951	{E115,Z951} => {I251}	0.00298165	0.711803	3.09811	6.644	No
I251	I252,Z720	{I252,Z720} => {I251}	0.0034707	0.70319	3.0082	6.5636	No
I251	E115,I100,Z864	{E115,I100,Z864} => {I251}	0.00351088	0.698419	2.96062	6.51907	No
I251	E115,E789,I100	{E115,E789,I100} => {I251}	0.0038225	0.69839	2.96033	6.5188	No
I251	I100,I252	{I100,I252} => {I251}	0.0105171	0.693757	2.91555	6.47556	No
I251	I100,Z951	{I100,Z951} => {I251}	0.00412654	0.663951	2.65695	6.19735	No
I251	E115,E788,I100	{E115,E788,I100} => {I251}	0.00343961	0.649089	2.54442	6.05862	No
I251	E785,I100	{E785,I100} => {I251}	0.0132652	0.616493	2.32816	5.75437	No
I251	E115,I100,Z720	{E115,I100,Z720} => {I251}	0.00367427	0.591614	2.18633	5.52215	No
I251	E115,Z720	{E115,Z720} => {I251}	0.00466449	0.575235	2.10202	5.36926	No
I500	E112,E115,N179	{E112,E115,N179} => {I500}	0.00342672	0.60055	2.40949	16.0013	No
I500	E115,N179	{E115,N179} => {I500}	0.00391842	0.56902	2.23321	15.1612	No
J189	J440	{J440} => {J189}	0.0101933	0.570702	2.26298	20.0186	Yes
M480	G553	{G553} => {M480}	0.00335128	0.806808	5.1293	89.0459	Yes
M511	G551	{G551} => {M511}	0.00384752	0.815658	5.40394	213.024	Yes
N083	E112	{E112} => {N083}	0.0242786	0.665182	2.90608	24.6435	Yes
N083	E112,I100,I251	{E112,I100,I251} => {N083}	0.00307453	0.767992	4.19386	28.4524	No
N083	E112,E115,I100,I251	{E112,E115,I100,I251} => {N083}	0.00278603	0.765094	4.14212	28.345	No
N083	E112,I251	{E112,I251} => {N083}	0.00409015	0.755791	3.98432	28.0003	No
N083	E112,E115,I251	{E112,E115,I251} => {N083}	0.0037391	0.749806	3.88901	27.7786	No
N083	E112,E115,I100	{E112,E115,I100} => {N083}	0.0057529	0.720639	3.48297	26.698	No
N083	E112,E115	{E112,E115} => {N083}	0.00861968	0.718608	3.45784	26.6228	No
N083	E112,I100,I500	{E112,I100,I500} => {N083}	0.00286337	0.71432	3.40594	26.464	No
N083	E112,I100	{E112,I100} => {N083}	0.015315	0.694517	3.18515	25.7303	No
N083	E112,I500	{E112,I500} => {N083}	0.00441618	0.69415	3.18132	25.7167	No
N083	E112,E115,I500	{E112,E115,I500} => {N083}	0.0040966	0.691976	3.15887	25.6361	No
N390	B962	{B962} => {N390}	0.0122921	0.820104	5.35245	22.0967	Yes
N390	B962,I100	{B962,I100} => {N390}	0.00454887	0.859998	6.87766	23.1716	No
R943	I518	{I518} => {R943}	0.00577678	0.619125	2.4836	11.4525	Yes
R943	I214	{I214} => {R943}	0.0263056	1	Inf	18.4979	No
R943	I211	{I211} => {R943}	0.011919	1	Inf	18.4979	No
R943	I210	{I210} => {R943}	0.010251	1	Inf	18.4979	No
R943	I214,I251	{I214,I251} => {R943}	0.0210459	1	Inf	18.4979	No
R943	I100,I214	{I100,I214} => {R943}	0.0175495	1	Inf	18.4979	No
R943	I211,I251	{I211,I251} => {R943}	0.0104629	1	Inf	18.4979	No
R943	E115,I214	{E115,I214} => {R943}	0.0093722	1	Inf	18.4979	No
R943	I210,I251	{I210,I251} => {R943}	0.00868868	1	Inf	18.4979	No
R943	I100,I211	{I100,I211} => {R943}	0.0068959	1	Inf	18.4979	No
R943	I100,I210	{I100,I210} => {R943}	0.0049564	1	Inf	18.4979	No
R943	I214,Z955	{I214,Z955} => {R943}	0.004307	1	Inf	18.4979	No
R943	I214,Z720	{I214,Z720} => {R943}	0.00422132	1	Inf	18.4979	No
R943	E785,I214	{E785,I214} => {R943}	0.00356244	1	Inf	18.4979	No
R943	E789,I214	{E789,I214} => {R943}	0.00273599	1	Inf	18.4979	No
R943	I211,Z720	{I211,Z720} => {R943}	0.00273485	1	Inf	18.4979	No
R943	E788,I214	{E788,I214} => {R943}	0.00267458	1	Inf	18.4979	No
R943	I100,I214,I251	{I100,I214,I251} => {R943}	0.0145007	1	Inf	18.4979	No
R943	E115,I214,I251	{E115,I214,I251} => {R943}	0.00754227	1	Inf	18.4979	No
R943	E115,I100,I214	{E115,I100,I214} => {R943}	0.00726098	1	Inf	18.4979	No
R943	I100,I211,I251	{I100,I211,I251} => {R943}	0.00609599	1	Inf	18.4979	No
R943	I100,I210,I251	{I100,I210,I251} => {R943}	0.00435135	1	Inf	18.4979	No
R943	I214,I251,Z955	{I214,I251,Z955} => {R943}	0.00411441	1	Inf	18.4979	No
R943	I214,I251,Z720	{I214,I251,Z720} => {R943}	0.00364129	1	Inf	18.4979	No
R943	I100,I214,Z720	{I100,I214,Z720} => {R943}	0.00323565	1	Inf	18.4979	No
R943	E785,I214,I251	{E785,I214,I251} => {R943}	0.00322314	1	Inf	18.4979	No
R943	I100,I214,Z955	{I100,I214,Z955} => {R943}	0.00318675	1	Inf	18.4979	No
R943	E785,I100,I214	{E785,I100,I214} => {R943}	0.0029771	1	Inf	18.4979	No
R943	E115,I100,I214,I251	{E115,I100,I214,I251} => {R943}	0.00586511	1	Inf	18.4979	No
R943	I100,I214,I251,Z955	{I100,I214,I251,Z955} => {R943}	0.00299416	1	Inf	18.4979	No
R943	I100,I214,I251,Z720	{I100,I214,I251,Z720} => {R943}	0.00287361	1	Inf	18.4979	No
R943	E785,I100,I214,I251	{E785,I100,I214,I251} => {R943}	0.00278641	1	Inf	18.4979	No
R943	I251,I518	{I251,I518} => {R943}	0.00551899	0.691941	3.07064	12.7995	No
R943	I100,I251,I518	{I100,I251,I518} => {R943}	0.00386345	0.675834	2.91807	12.5015	No
R943	I100,I518	{I100,I518} => {R943}	0.00393927	0.616842	2.4688	11.4103	No
T812	Y600	{Y600} => {T812}	0.00528963	0.811775	5.26829	96.8914	Yes
U980	W10	{W10} => {U980}	0.00330503	0.611663	2.51866	27.9143	Yes
U989	X599	{X599} => {U989}	0.00315338	0.861731	6.99071	25.8011	Yes
U989	W19	{W19} => {U989}	0.00339601	0.662005	2.8598	19.8211	Yes
U989	W00	{W00} => {U989}	0.00679809	0.646957	2.73791	19.3705	Yes
Y600	T812	{T812} => {Y600}	0.00528963	0.626788	2.66207	96.6866	Yes
Y831	T840	{T840} => {Y831}	0.00257184	0.95841	23.0989	24.3789	Yes
Y831	T848	{T848} => {Y831}	0.00250967	0.917836	11.6923	23.3469	Yes
Z515	C787,C795	{C787,C795} => {Z515}	0.00300895	0.632189	2.62283	17.9118	Yes
Z540	I208	{I208} => {Z540}	0.00762908	0.663367	2.89165	24.9619	Yes
Z540	I208,Z824	{I208,Z824} => {Z540}	0.00298241	0.909097	10.7084	34.2085	No
Z540	I208,I251,Z824	{I208,I251,Z824} => {Z540}	0.00287095	0.905765	10.3298	34.0831	No
Z540	I100,I208,Z955	{I100,I208,Z955} => {Z540}	0.00489992	0.897865	9.53076	33.7858	No
Z540	I208,Z955	{I208,Z955} => {Z540}	0.00602282	0.896999	9.45066	33.7533	No
Z540	I100,I208,I251,Z955	{I100,I208,I251,Z955} => {Z540}	0.00478846	0.895719	9.33462	33.7051	No
Z540	I208,I251,Z955	{I208,I251,Z955} => {Z540}	0.00591137	0.895248	9.29267	33.6874	No
Z540	I100,I208,I251	{I100,I208,I251} => {Z540}	0.00572295	0.704094	3.28964	26.4944	No
Z540	I208,I251	{I208,I251} => {Z540}	0.00739252	0.690467	3.14481	25.9816	No
Z540	I100,I208	{I100,I208} => {Z540}	0.0059125	0.680097	3.04288	25.5914	No
Z955	Z540,Z824	{Z540,Z824} => {Z955}	0.00284328	0.846655	6.33534	29.6982	Yes
Z955	E789,Z540	{E789,Z540} => {Z955}	0.00259117	0.803737	4.94994	28.1928	Yes
Z955	I251,Z540	{I251,Z540} => {Z955}	0.00887065	0.641738	2.71168	22.5103	Yes
Z955	I100,Z540	{I100,Z540} => {Z955}	0.00686898	0.602386	2.4433	21.13	Yes
Z955	I208	{I208} => {Z955}	0.00680757	0.591798	2.37993	20.7586	Yes
Z955	I251,Z540,Z824	{I251,Z540,Z824} => {Z955}	0.00264539	0.853274	6.62115	29.9304	No
Z955	I100,I208,I251,Z540	{I100,I208,I251,Z540} => {Z955}	0.00478846	0.836929	5.95748	29.3571	No
Z955	I208,Z824	{I208,Z824} => {Z955}	0.00274774	0.836925	5.95733	29.3569	No
Z955	I100,I208,Z540	{I100,I208,Z540} => {Z955}	0.00489992	0.828871	5.67697	29.0744	No
Z955	I208,I251,Z540	{I208,I251,Z540} => {Z955}	0.00591137	0.799936	4.8559	28.0594	No
Z955	I208,Z540	{I208,Z540} => {Z955}	0.00602282	0.790516	4.63755	27.729	No
Z955	I100,I251,Z540	{I100,I251,Z540} => {Z955}	0.0066256	0.709154	3.34023	24.8751	No
Z955	I100,I208,I251	{I100,I208,I251} => {Z955}	0.00534953	0.657852	2.83939	23.0755	No
Z955	E115,Z540	{E115,Z540} => {Z955}	0.00265031	0.65542	2.81935	22.9903	No
Z955	I100,I208	{I100,I208} => {Z955}	0.00546099	0.627823	2.61029	22.0222	No
Z955	I208,I251	{I208,I251} => {Z955}	0.00660626	0.616849	2.53553	21.6373	No

## Sheet: variables explaination
variable name	variable explaination
rhs	right hand side of a rule
lhs	left hand side of a rule
rules	assocation rules with a format of X → Y, where X is the left hand of a rule and Y is the right and side of a rules
support	support of rules, P(X,Y)
confidence	confidence of rules: P(Y|X)
conviction	conviction measure the probability that X appears without Y if they were dependent on the actual frequency of the appearance of X without Y. (1-P(Y))/(1-P(Y|X))
lift	lift measures how many times more often X and Y occur together than expected if they were statistically independent. P(Y|X)/P(Y)
included	Yes: the rules kept after excluding the nested rules
